# Supplementary material for: Ultrawide-angle and high-efficiency metalens in hexagonal arrangement
Source: Sci Rep. 2020 Sep 24;10:15677. doi: 10.1038/s41598-020-72668-2 (PMC7519047; doi:10.1038/s41598-020-72668-2)
Supplement: Supplementary file 1 — Supplementary information [file 41598_2020_72668_MOESM1_ESM.xlsx]

## Sheet: Title Page
	Title of the manuscript: Ultrawide-Angle and High-Efficiency Metalens in Hexagonal Arrangement
	Author list: CHUN-YUAN FAN, CHIA-PING LIN, AND GUO-DUNG J. SU

## Sheet: Metalens parameters
	X coordinate (μm)	Y coordinate (μm)	Radius (nm)	Height (nm)
0	-54.86	-55.0532	63.981	600
1	-54.6	-55.0532	77.309	600
2	-54.34	-55.0532	70.781	600
3	-54.08	-55.0532	65.239	600
4	-53.82	-55.0532	81.763	600
5	-53.56	-55.0532	81.542	600
6	-53.3	-55.0532	82.987	600
7	-53.04	-55.0532	102.843	600
8	-52.78	-55.0532	101.5	600
9	-52.52	-55.0532	93.935	600
10	-52.26	-55.0532	95.669	600
11	-52	-55.0532	64.185	600
12	-51.74	-55.0532	68.299	600
13	-51.48	-55.0532	64.151	600
14	-51.22	-55.0532	64.338	600
15	-50.96	-55.0532	80.437	600
16	-50.7	-55.0532	65.46	600
17	-50.44	-55.0532	87.39	600
18	-50.18	-55.0532	99.426	600
19	-49.92	-55.0532	49.531	600
20	-49.66	-55.0532	74.657	600
21	-49.4	-55.0532	46.403	600
22	-49.14	-55.0532	53.849	600
23	-48.88	-55.0532	91.776	600
24	-48.62	-55.0532	47.933	600
25	-48.36	-55.0532	60.7	600
26	-48.1	-55.0532	64.644	600
27	-47.84	-55.0532	70.118	600
28	-47.58	-55.0532	83.038	600
29	-47.32	-55.0532	44.295	600
30	-47.06	-55.0532	96.519	600
31	-46.8	-55.0532	44.295	600
32	-46.54	-55.0532	91.759	600
33	-46.28	-55.0532	109.711	600
34	-46.02	-55.0532	105.733	600
35	-45.76	-55.0532	86.115	600
36	-45.5	-55.0532	50.959	600
37	-45.24	-55.0532	73.569	600
38	-44.98	-55.0532	86.098	600
39	-44.72	-55.0532	97.046	600
40	-44.46	-55.0532	48.817	600
41	-44.2	-55.0532	72.6	600
42	-43.94	-55.0532	96.774	600
43	-43.68	-55.0532	76.51	600
44	-43.42	-55.0532	67.33	600
45	-43.16	-55.0532	73.654	600
46	-42.9	-55.0532	95.635	600
47	-42.64	-55.0532	82.358	600
48	-42.38	-55.0532	88.478	600
49	-42.12	-55.0532	62.247	600
50	-41.86	-55.0532	60.088	600
51	-41.6	-55.0532	85.996	600
52	-41.34	-55.0532	83.055	600
53	-41.08	-55.0532	44.992	600
54	-40.82	-55.0532	47.848	600
55	-40.56	-55.0532	87.356	600
56	-40.3	-55.0532	98.219	600
57	-40.04	-55.0532	88.189	600
58	-39.78	-55.0532	55.668	600
59	-39.52	-55.0532	65.035	600
60	-39.26	-55.0532	47.44	600
61	-39	-55.0532	82.307	600
62	-38.74	-55.0532	93.221	600
63	-38.48	-55.0532	90.11	600
64	-38.22	-55.0532	73.297	600
65	-37.96	-55.0532	97.301	600
66	-37.7	-55.0532	47.015	600
67	-37.44	-55.0532	46.845	600
68	-37.18	-55.0532	97.76	600
69	-36.92	-55.0532	76.323	600
70	-36.66	-55.0532	99.035	600
71	-36.4	-55.0532	53.917	600
72	-36.14	-55.0532	61.142	600
73	-35.88	-55.0532	55.056	600
74	-35.62	-55.0532	101.823	600
75	-35.36	-55.0532	82.324	600
76	-35.1	-55.0532	49.242	600
77	-34.84	-55.0532	77.156	600
78	-34.58	-55.0532	91.776	600
79	-34.32	-55.0532	101.585	600
80	-34.06	-55.0532	106.056	600
81	-33.8	-55.0532	103.506	600
82	-33.54	-55.0532	95.482	600
83	-33.28	-55.0532	84.143	600
84	-33.02	-55.0532	67.092	600
85	-32.76	-55.0532	101.976	600
86	-32.5	-55.0532	77.105	600
87	-32.24	-55.0532	25.561	600
88	-31.98	-55.0532	70.934	600
89	-31.72	-55.0532	89.719	600
90	-31.46	-55.0532	38.872	600
91	-31.2	-55.0532	63.284	600
92	-30.94	-55.0532	74.096	600
93	-30.68	-55.0532	81.44	600
94	-30.42	-55.0532	85.843	600
95	-30.16	-55.0532	87.526	600
96	-29.9	-55.0532	87.322	600
97	-29.64	-55.0532	85.248	600
98	-29.38	-55.0532	80.913	600
99	-29.12	-55.0532	74.351	600
100	-28.86	-55.0532	65.205	600
101	-28.6	-55.0532	49.514	600
102	-28.34	-55.0532	98.474	600
103	-28.08	-55.0532	85.282	600
104	-27.82	-55.0532	70.135	600
105	-27.56	-55.0532	45.434	600
106	-27.3	-55.0532	90.569	600
107	-27.04	-55.0532	71.937	600
108	-26.78	-55.0532	40.3	600
109	-26.52	-55.0532	85.146	600
110	-26.26	-55.0532	61.244	600
111	-26	-55.0532	93.289	600
112	-25.74	-55.0532	68.877	600
113	-25.48	-55.0532	98.151	600
114	-25.22	-55.0532	71.971	600
115	-24.96	-55.0532	99.409	600
116	-24.7	-55.0532	71.308	600
117	-24.44	-55.0532	96.876	600
118	-24.18	-55.0532	67.024	600
119	-23.92	-55.0532	91.504	600
120	-23.66	-55.0532	58.898	600
121	-23.4	-55.0532	84.143	600
122	-23.14	-55.0532	107.943	600
123	-22.88	-55.0532	73.552	600
124	-22.62	-55.0532	94.326	600
125	-22.36	-55.0532	58.592	600
126	-22.1	-55.0532	81.134	600
127	-21.84	-55.0532	100.684	600
128	-21.58	-55.0532	64.372	600
129	-21.32	-55.0532	83.939	600
130	-21.06	-55.0532	102.435	600
131	-20.8	-55.0532	64.542	600
132	-20.54	-55.0532	82.749	600
133	-20.28	-55.0532	99.46	600
134	-20.02	-55.0532	59.765	600
135	-19.76	-55.0532	77.785	600
136	-19.5	-55.0532	93.085	600
137	-19.24	-55.0532	46.505	600
138	-18.98	-55.0532	69.319	600
139	-18.72	-55.0532	84.619	600
140	-18.46	-55.0532	98.933	600
141	-18.2	-55.0532	54.886	600
142	-17.94	-55.0532	72.413	600
143	-17.68	-55.0532	86.098	600
144	-17.42	-55.0532	99.392	600
145	-17.16	-55.0532	53.747	600
146	-16.9	-55.0532	70.424	600
147	-16.64	-55.0532	83.344	600
148	-16.38	-55.0532	94.989	600
149	-16.12	-55.0532	109.031	600
150	-15.86	-55.0532	63.641	600
151	-15.6	-55.0532	76	600
152	-15.34	-55.0532	86.914	600
153	-15.08	-55.0532	97.879	600
154	-14.82	-55.0532	45.944	600
155	-14.56	-55.0532	64.117	600
156	-14.3	-55.0532	75.269	600
157	-14.04	-55.0532	85.231	600
158	-13.78	-55.0532	94.7	600
159	-13.52	-55.0532	34.027	600
160	-13.26	-55.0532	56.467	600
161	-13	-55.0532	68.333	600
162	-12.74	-55.0532	77.87	600
163	-12.48	-55.0532	86.506	600
164	-12.22	-55.0532	94.785	600
165	-11.96	-55.0532	28.468	600
166	-11.7	-55.0532	52.404	600
167	-11.44	-55.0532	64.525	600
168	-11.18	-55.0532	72.906	600
169	-10.92	-55.0532	80.811	600
170	-10.66	-55.0532	87.611	600
171	-10.4	-55.0532	94.887	600
172	-10.14	-55.0532	102.792	600
173	-9.88	-55.0532	46.454	600
174	-9.62	-55.0532	59.068	600
175	-9.36	-55.0532	67.024	600
176	-9.1	-55.0532	73.96	600
177	-8.84	-55.0532	80.097	600
178	-8.58	-55.0532	85.928	600
179	-8.32	-55.0532	91.198	600
180	-8.06	-55.0532	96.876	600
181	-7.8	-55.0532	103.149	600
182	-7.54	-55.0532	43.547	600
183	-7.28	-55.0532	54.121	600
184	-7.02	-55.0532	61.635	600
185	-6.76	-55.0532	66.973	600
186	-6.5	-55.0532	71.954	600
187	-6.24	-55.0532	76.425	600
188	-5.98	-55.0532	80.607	600
189	-5.72	-55.0532	84.449	600
190	-5.46	-55.0532	87.747	600
191	-5.2	-55.0532	91.266	600
192	-4.94	-55.0532	94.717	600
193	-4.68	-55.0532	98.083	600
194	-4.42	-55.0532	101.67	600
195	-4.16	-55.0532	32.123	600
196	-3.9	-55.0532	108.538	600
197	-3.64	-55.0532	47.27	600
198	-3.38	-55.0532	52.404	600
199	-3.12	-55.0532	56.093	600
200	-2.86	-55.0532	59.442	600
201	-2.6	-55.0532	61.992	600
202	-2.34	-55.0532	64.117	600
203	-2.08	-55.0532	65.477	600
204	-1.82	-55.0532	66.99	600
205	-1.56	-55.0532	68.299	600
206	-1.3	-55.0532	69.302	600
207	-1.04	-55.0532	70.186	600
208	-0.78	-55.0532	70.934	600
209	-0.52	-55.0532	71.41	600
210	-0.26	-55.0532	71.665	600
211	0	-55.0532	71.733	600
212	0.26	-55.0532	71.665	600
213	0.52	-55.0532	71.41	600
214	0.78	-55.0532	70.934	600
215	1.04	-55.0532	70.186	600
216	1.3	-55.0532	69.302	600
217	1.56	-55.0532	68.299	600
218	1.82	-55.0532	66.99	600
219	2.08	-55.0532	65.477	600
220	2.34	-55.0532	64.117	600
221	2.6	-55.0532	61.992	600
222	2.86	-55.0532	59.442	600
223	3.12	-55.0532	56.093	600
224	3.38	-55.0532	52.404	600
225	3.64	-55.0532	47.27	600
226	3.9	-55.0532	108.538	600
227	4.16	-55.0532	32.123	600
228	4.42	-55.0532	101.67	600
229	4.68	-55.0532	98.083	600
230	4.94	-55.0532	94.717	600
231	5.2	-55.0532	91.266	600
232	5.46	-55.0532	87.747	600
233	5.72	-55.0532	84.449	600
234	5.98	-55.0532	80.607	600
235	6.24	-55.0532	76.425	600
236	6.5	-55.0532	71.954	600
237	6.76	-55.0532	66.973	600
238	7.02	-55.0532	61.635	600
239	7.28	-55.0532	54.121	600
240	7.54	-55.0532	43.547	600
241	7.8	-55.0532	103.149	600
242	8.06	-55.0532	96.876	600
243	8.32	-55.0532	91.198	600
244	8.58	-55.0532	85.928	600
245	8.84	-55.0532	80.097	600
246	9.1	-55.0532	73.96	600
247	9.36	-55.0532	67.024	600
248	9.62	-55.0532	59.068	600
249	9.88	-55.0532	46.454	600
250	10.14	-55.0532	102.792	600
251	10.4	-55.0532	94.887	600
252	10.66	-55.0532	87.611	600
253	10.92	-55.0532	80.811	600
254	11.18	-55.0532	72.906	600
255	11.44	-55.0532	64.525	600
256	11.7	-55.0532	52.404	600
257	11.96	-55.0532	28.468	600
258	12.22	-55.0532	94.785	600
259	12.48	-55.0532	86.506	600
260	12.74	-55.0532	77.87	600
261	13	-55.0532	68.333	600
262	13.26	-55.0532	56.467	600
263	13.52	-55.0532	34.027	600
264	13.78	-55.0532	94.7	600
265	14.04	-55.0532	85.231	600
266	14.3	-55.0532	75.269	600
267	14.56	-55.0532	64.117	600
268	14.82	-55.0532	45.944	600
269	15.08	-55.0532	97.879	600
270	15.34	-55.0532	86.914	600
271	15.6	-55.0532	76	600
272	15.86	-55.0532	63.641	600
273	16.12	-55.0532	109.031	600
274	16.38	-55.0532	94.989	600
275	16.64	-55.0532	83.344	600
276	16.9	-55.0532	70.424	600
277	17.16	-55.0532	53.747	600
278	17.42	-55.0532	99.392	600
279	17.68	-55.0532	86.098	600
280	17.94	-55.0532	72.413	600
281	18.2	-55.0532	54.886	600
282	18.46	-55.0532	98.933	600
283	18.72	-55.0532	84.619	600
284	18.98	-55.0532	69.319	600
285	19.24	-55.0532	46.505	600
286	19.5	-55.0532	93.085	600
287	19.76	-55.0532	77.785	600
288	20.02	-55.0532	59.765	600
289	20.28	-55.0532	99.46	600
290	20.54	-55.0532	82.749	600
291	20.8	-55.0532	64.542	600
292	21.06	-55.0532	102.435	600
293	21.32	-55.0532	83.939	600
294	21.58	-55.0532	64.372	600
295	21.84	-55.0532	100.684	600
296	22.1	-55.0532	81.134	600
297	22.36	-55.0532	58.592	600
298	22.62	-55.0532	94.326	600
299	22.88	-55.0532	73.552	600
300	23.14	-55.0532	107.943	600
301	23.4	-55.0532	84.143	600
302	23.66	-55.0532	58.898	600
303	23.92	-55.0532	91.504	600
304	24.18	-55.0532	67.024	600
305	24.44	-55.0532	96.876	600
306	24.7	-55.0532	71.308	600
307	24.96	-55.0532	99.409	600
308	25.22	-55.0532	71.971	600
309	25.48	-55.0532	98.151	600
310	25.74	-55.0532	68.877	600
311	26	-55.0532	93.289	600
312	26.26	-55.0532	61.244	600
313	26.52	-55.0532	85.146	600
314	26.78	-55.0532	40.3	600
315	27.04	-55.0532	71.937	600
316	27.3	-55.0532	90.569	600
317	27.56	-55.0532	45.434	600
318	27.82	-55.0532	70.135	600
319	28.08	-55.0532	85.282	600
320	28.34	-55.0532	98.474	600
321	28.6	-55.0532	49.514	600
322	28.86	-55.0532	65.205	600
323	29.12	-55.0532	74.351	600
324	29.38	-55.0532	80.913	600
325	29.64	-55.0532	85.248	600
326	29.9	-55.0532	87.322	600
327	30.16	-55.0532	87.526	600
328	30.42	-55.0532	85.843	600
329	30.68	-55.0532	81.44	600
330	30.94	-55.0532	74.096	600
331	31.2	-55.0532	63.284	600
332	31.46	-55.0532	38.872	600
333	31.72	-55.0532	89.719	600
334	31.98	-55.0532	70.934	600
335	32.24	-55.0532	25.561	600
336	32.5	-55.0532	77.105	600
337	32.76	-55.0532	101.976	600
338	33.02	-55.0532	67.092	600
339	33.28	-55.0532	84.143	600
340	33.54	-55.0532	95.482	600
341	33.8	-55.0532	103.506	600
342	34.06	-55.0532	106.056	600
343	34.32	-55.0532	101.585	600
344	34.58	-55.0532	91.776	600
345	34.84	-55.0532	77.156	600
346	35.1	-55.0532	49.242	600
347	35.36	-55.0532	82.324	600
348	35.62	-55.0532	101.823	600
349	35.88	-55.0532	55.056	600
350	36.14	-55.0532	61.142	600
351	36.4	-55.0532	53.917	600
352	36.66	-55.0532	99.035	600
353	36.92	-55.0532	76.323	600
354	37.18	-55.0532	97.76	600
355	37.44	-55.0532	46.845	600
356	37.7	-55.0532	47.015	600
357	37.96	-55.0532	97.301	600
358	38.22	-55.0532	73.297	600
359	38.48	-55.0532	90.11	600
360	38.74	-55.0532	93.221	600
361	39	-55.0532	82.307	600
362	39.26	-55.0532	47.44	600
363	39.52	-55.0532	65.035	600
364	39.78	-55.0532	55.668	600
365	40.04	-55.0532	88.189	600
366	40.3	-55.0532	98.219	600
367	40.56	-55.0532	87.356	600
368	40.82	-55.0532	47.848	600
369	41.08	-55.0532	44.992	600
370	41.34	-55.0532	83.055	600
371	41.6	-55.0532	85.996	600
372	41.86	-55.0532	60.088	600
373	42.12	-55.0532	62.247	600
374	42.38	-55.0532	88.478	600
375	42.64	-55.0532	82.358	600
376	42.9	-55.0532	95.635	600
377	43.16	-55.0532	73.654	600
378	43.42	-55.0532	67.33	600
379	43.68	-55.0532	76.51	600
380	43.94	-55.0532	96.774	600
381	44.2	-55.0532	72.6	600
382	44.46	-55.0532	48.817	600
383	44.72	-55.0532	97.046	600
384	44.98	-55.0532	86.098	600
385	45.24	-55.0532	73.569	600
386	45.5	-55.0532	50.959	600
387	45.76	-55.0532	86.115	600
388	46.02	-55.0532	105.733	600
389	46.28	-55.0532	109.711	600
390	46.54	-55.0532	91.759	600
391	46.8	-55.0532	44.295	600
392	47.06	-55.0532	96.519	600
393	47.32	-55.0532	44.295	600
394	47.58	-55.0532	83.038	600
395	47.84	-55.0532	70.118	600
396	48.1	-55.0532	64.644	600
397	48.36	-55.0532	60.7	600
398	48.62	-55.0532	47.933	600
399	48.88	-55.0532	91.776	600
400	49.14	-55.0532	53.849	600
401	49.4	-55.0532	46.403	600
402	49.66	-55.0532	74.657	600
403	49.92	-55.0532	49.531	600
404	50.18	-55.0532	99.426	600
405	50.44	-55.0532	87.39	600
406	50.7	-55.0532	65.46	600
407	50.96	-55.0532	80.437	600
408	51.22	-55.0532	64.338	600
409	51.48	-55.0532	64.151	600
410	51.74	-55.0532	68.299	600
411	52	-55.0532	64.185	600
412	52.26	-55.0532	95.669	600
413	52.52	-55.0532	93.935	600
414	52.78	-55.0532	101.5	600
415	53.04	-55.0532	102.843	600
416	53.3	-55.0532	82.987	600
417	53.56	-55.0532	81.542	600
418	53.82	-55.0532	81.763	600
419	54.08	-55.0532	65.239	600
420	54.34	-55.0532	70.781	600
421	54.6	-55.0532	77.309	600
422	54.86	-55.0532	63.981	600
423	55.12	-55.0532	65.885	600
424	-54.99	-54.8281	68.622	600
425	-54.73	-54.8281	71.801	600
426	-54.47	-54.8281	58.048	600
427	-54.21	-54.8281	47.202	600
428	-53.95	-54.8281	74.062	600
429	-53.69	-54.8281	81.865	600
430	-53.43	-54.8281	94.496	600
431	-53.17	-54.8281	75.694	600
432	-52.91	-54.8281	93.408	600
433	-52.65	-54.8281	48.477	600
434	-52.39	-54.8281	83.616	600
435	-52.13	-54.8281	82.324	600
436	-51.87	-54.8281	63.369	600
437	-51.61	-54.8281	96.111	600
438	-51.35	-54.8281	81.168	600
439	-51.09	-54.8281	83.565	600
440	-50.83	-54.8281	56.11	600
441	-50.57	-54.8281	73.365	600
442	-50.31	-54.8281	80.454	600
443	-50.05	-54.8281	88.427	600
444	-49.79	-54.8281	42.986	600
445	-49.53	-54.8281	89.073	600
446	-49.27	-54.8281	97.046	600
447	-49.01	-54.8281	83.599	600
448	-48.75	-54.8281	46.828	600
449	-48.49	-54.8281	72.056	600
450	-48.23	-54.8281	87.135	600
451	-47.97	-54.8281	40.028	600
452	-47.71	-54.8281	80.046	600
453	-47.45	-54.8281	67.432	600
454	-47.19	-54.8281	75.626	600
455	-46.93	-54.8281	42.544	600
456	-46.67	-54.8281	54.631	600
457	-46.41	-54.8281	96.978	600
458	-46.15	-54.8281	63.012	600
459	-45.89	-54.8281	71.308	600
460	-45.63	-54.8281	68.35	600
461	-45.37	-54.8281	56.399	600
462	-45.11	-54.8281	101.789	600
463	-44.85	-54.8281	65.851	600
464	-44.59	-54.8281	78.278	600
465	-44.33	-54.8281	73.28	600
466	-44.07	-54.8281	76.544	600
467	-43.81	-54.8281	89.838	600
468	-43.55	-54.8281	60.955	600
469	-43.29	-54.8281	32.208	600
470	-43.03	-54.8281	45.825	600
471	-42.77	-54.8281	78.125	600
472	-42.51	-54.8281	68.265	600
473	-42.25	-54.8281	82.443	600
474	-41.99	-54.8281	65.205	600
475	-41.73	-54.8281	76.085	600
476	-41.47	-54.8281	56.161	600
477	-41.21	-54.8281	72.005	600
478	-40.95	-54.8281	58.711	600
479	-40.69	-54.8281	81.984	600
480	-40.43	-54.8281	81.542	600
481	-40.17	-54.8281	58.286	600
482	-39.91	-54.8281	75.643	600
483	-39.65	-54.8281	72.26	600
484	-39.39	-54.8281	41.167	600
485	-39.13	-54.8281	70.152	600
486	-38.87	-54.8281	73.399	600
487	-38.61	-54.8281	60.53	600
488	-38.35	-54.8281	91.351	600
489	-38.09	-54.8281	45.111	600
490	-37.83	-54.8281	54.818	600
491	-37.57	-54.8281	40.011	600
492	-37.31	-54.8281	88.342	600
493	-37.05	-54.8281	58.558	600
494	-36.79	-54.8281	77.819	600
495	-36.53	-54.8281	85.639	600
496	-36.27	-54.8281	84.908	600
497	-36.01	-54.8281	75.898	600
498	-35.75	-54.8281	55.77	600
499	-35.49	-54.8281	89.328	600
500	-35.23	-54.8281	55.328	600
501	-34.97	-54.8281	76.17	600
502	-34.71	-54.8281	86.948	600
503	-34.45	-54.8281	91.997	600
504	-34.19	-54.8281	91.759	600
505	-33.93	-54.8281	86.693	600
506	-33.67	-54.8281	76.51	600
507	-33.41	-54.8281	59.663	600
508	-33.15	-54.8281	96.485	600
509	-32.89	-54.8281	73.263	600
510	-32.63	-54.8281	100.667	600
511	-32.37	-54.8281	69.064	600
512	-32.11	-54.8281	89.056	600
513	-31.85	-54.8281	39.518	600
514	-31.59	-54.8281	64.542	600
515	-31.33	-54.8281	75.898	600
516	-31.07	-54.8281	83.888	600
517	-30.81	-54.8281	88.512	600
518	-30.55	-54.8281	91.198	600
519	-30.29	-54.8281	91.572	600
520	-30.03	-54.8281	89.685	600
521	-29.77	-54.8281	86.081	600
522	-29.51	-54.8281	80.25	600
523	-29.25	-54.8281	72.107	600
524	-28.99	-54.8281	61.074	600
525	-28.73	-54.8281	37.903	600
526	-28.47	-54.8281	92.201	600
527	-28.21	-54.8281	78.108	600
528	-27.95	-54.8281	60.632	600
529	-27.69	-54.8281	99.375	600
530	-27.43	-54.8281	80.896	600
531	-27.17	-54.8281	58.592	600
532	-26.91	-54.8281	93.884	600
533	-26.65	-54.8281	72.039	600
534	-26.39	-54.8281	27.737	600
535	-26.13	-54.8281	79.281	600
536	-25.87	-54.8281	45.196	600
537	-25.61	-54.8281	82.647	600
538	-25.35	-54.8281	48.579	600
539	-25.09	-54.8281	82.392	600
540	-24.83	-54.8281	44.312	600
541	-24.57	-54.8281	78.873	600
542	-24.31	-54.8281	26.836	600
543	-24.05	-54.8281	72.515	600
544	-23.79	-54.8281	95.414	600
545	-23.53	-54.8281	62.723	600
546	-23.27	-54.8281	85.673	600
547	-23.01	-54.8281	108.742	600
548	-22.75	-54.8281	73.229	600
549	-22.49	-54.8281	93.068	600
550	-22.23	-54.8281	55.192	600
551	-21.97	-54.8281	78.091	600
552	-21.71	-54.8281	96.689	600
553	-21.45	-54.8281	58.558	600
554	-21.19	-54.8281	78.822	600
555	-20.93	-54.8281	95.992	600
556	-20.67	-54.8281	55.243	600
557	-20.41	-54.8281	75.728	600
558	-20.15	-54.8281	91.589	600
559	-19.89	-54.8281	44.21	600
560	-19.63	-54.8281	68.707	600
561	-19.37	-54.8281	84.585	600
562	-19.11	-54.8281	99.426	600
563	-18.85	-54.8281	56.569	600
564	-18.59	-54.8281	74.028	600
565	-18.33	-54.8281	87.679	600
566	-18.07	-54.8281	102.265	600
567	-17.81	-54.8281	58.558	600
568	-17.55	-54.8281	74.045	600
569	-17.29	-54.8281	86.761	600
570	-17.03	-54.8281	99.63	600
571	-16.77	-54.8281	53.033	600
572	-16.51	-54.8281	69.268	600
573	-16.25	-54.8281	81.797	600
574	-15.99	-54.8281	92.728	600
575	-15.73	-54.8281	33.857	600
576	-15.47	-54.8281	59.272	600
577	-15.21	-54.8281	72.124	600
578	-14.95	-54.8281	83.174	600
579	-14.69	-54.8281	92.983	600
580	-14.43	-54.8281	104.781	600
581	-14.17	-54.8281	55.906	600
582	-13.91	-54.8281	68.656	600
583	-13.65	-54.8281	78.822	600
584	-13.39	-54.8281	87.815	600
585	-13.13	-54.8281	97.148	600
586	-12.87	-54.8281	40.3	600
587	-12.61	-54.8281	58.303	600
588	-12.35	-54.8281	68.894	600
589	-12.09	-54.8281	77.717	600
590	-11.83	-54.8281	85.945	600
591	-11.57	-54.8281	93.51	600
592	-11.31	-54.8281	102.18	600
593	-11.05	-54.8281	47.27	600
594	-10.79	-54.8281	60.734	600
595	-10.53	-54.8281	69.115	600
596	-10.27	-54.8281	76.68	600
597	-10.01	-54.8281	83.701	600
598	-9.75	-54.8281	89.753	600
599	-9.49	-54.8281	96.434	600
600	-9.23	-54.8281	103.812	600
601	-8.97	-54.8281	46.726	600
602	-8.71	-54.8281	58.218	600
603	-8.45	-54.8281	65.545	600
604	-8.19	-54.8281	71.869	600
605	-7.93	-54.8281	77.411	600
606	-7.67	-54.8281	82.766	600
607	-7.41	-54.8281	87.322	600
608	-7.15	-54.8281	92.065	600
609	-6.89	-54.8281	96.927	600
610	-6.63	-54.8281	102.146	600
611	-6.37	-54.8281	39.246	600
612	-6.11	-54.8281	49.208	600
613	-5.85	-54.8281	56.688	600
614	-5.59	-54.8281	62.468	600
615	-5.33	-54.8281	66.378	600
616	-5.07	-54.8281	70.407	600
617	-4.81	-54.8281	73.943	600
618	-4.55	-54.8281	77.071	600
619	-4.29	-54.8281	80.063	600
620	-4.03	-54.8281	82.987	600
621	-3.77	-54.8281	85.401	600
622	-3.51	-54.8281	87.373	600
623	-3.25	-54.8281	89.6	600
624	-2.99	-54.8281	91.623	600
625	-2.73	-54.8281	93.51	600
626	-2.47	-54.8281	95.346	600
627	-2.21	-54.8281	96.944	600
628	-1.95	-54.8281	98.474	600
629	-1.69	-54.8281	99.834	600
630	-1.43	-54.8281	101.109	600
631	-1.17	-54.8281	102.112	600
632	-0.91	-54.8281	103.013	600
633	-0.65	-54.8281	103.693	600
634	-0.39	-54.8281	26.479	600
635	-0.13	-54.8281	27.737	600
636	0.13	-54.8281	27.737	600
637	0.39	-54.8281	26.479	600
638	0.65	-54.8281	103.693	600
639	0.91	-54.8281	103.013	600
640	1.17	-54.8281	102.112	600
641	1.43	-54.8281	101.109	600
642	1.69	-54.8281	99.834	600
643	1.95	-54.8281	98.474	600
644	2.21	-54.8281	96.944	600
645	2.47	-54.8281	95.346	600
646	2.73	-54.8281	93.51	600
647	2.99	-54.8281	91.623	600
648	3.25	-54.8281	89.6	600
649	3.51	-54.8281	87.373	600
650	3.77	-54.8281	85.401	600
651	4.03	-54.8281	82.987	600
652	4.29	-54.8281	80.063	600
653	4.55	-54.8281	77.071	600
654	4.81	-54.8281	73.943	600
655	5.07	-54.8281	70.407	600
656	5.33	-54.8281	66.378	600
657	5.59	-54.8281	62.468	600
658	5.85	-54.8281	56.688	600
659	6.11	-54.8281	49.208	600
660	6.37	-54.8281	39.246	600
661	6.63	-54.8281	102.146	600
662	6.89	-54.8281	96.927	600
663	7.15	-54.8281	92.065	600
664	7.41	-54.8281	87.322	600
665	7.67	-54.8281	82.766	600
666	7.93	-54.8281	77.411	600
667	8.19	-54.8281	71.869	600
668	8.45	-54.8281	65.545	600
669	8.71	-54.8281	58.218	600
670	8.97	-54.8281	46.726	600
671	9.23	-54.8281	103.812	600
672	9.49	-54.8281	96.434	600
673	9.75	-54.8281	89.753	600
674	10.01	-54.8281	83.701	600
675	10.27	-54.8281	76.68	600
676	10.53	-54.8281	69.115	600
677	10.79	-54.8281	60.734	600
678	11.05	-54.8281	47.27	600
679	11.31	-54.8281	102.18	600
680	11.57	-54.8281	93.51	600
681	11.83	-54.8281	85.945	600
682	12.09	-54.8281	77.717	600
683	12.35	-54.8281	68.894	600
684	12.61	-54.8281	58.303	600
685	12.87	-54.8281	40.3	600
686	13.13	-54.8281	97.148	600
687	13.39	-54.8281	87.815	600
688	13.65	-54.8281	78.822	600
689	13.91	-54.8281	68.656	600
690	14.17	-54.8281	55.906	600
691	14.43	-54.8281	104.781	600
692	14.69	-54.8281	92.983	600
693	14.95	-54.8281	83.174	600
694	15.21	-54.8281	72.124	600
695	15.47	-54.8281	59.272	600
696	15.73	-54.8281	33.857	600
697	15.99	-54.8281	92.728	600
698	16.25	-54.8281	81.797	600
699	16.51	-54.8281	69.268	600
700	16.77	-54.8281	53.033	600
701	17.03	-54.8281	99.63	600
702	17.29	-54.8281	86.761	600
703	17.55	-54.8281	74.045	600
704	17.81	-54.8281	58.558	600
705	18.07	-54.8281	102.265	600
706	18.33	-54.8281	87.679	600
707	18.59	-54.8281	74.028	600
708	18.85	-54.8281	56.569	600
709	19.11	-54.8281	99.426	600
710	19.37	-54.8281	84.585	600
711	19.63	-54.8281	68.707	600
712	19.89	-54.8281	44.21	600
713	20.15	-54.8281	91.589	600
714	20.41	-54.8281	75.728	600
715	20.67	-54.8281	55.243	600
716	20.93	-54.8281	95.992	600
717	21.19	-54.8281	78.822	600
718	21.45	-54.8281	58.558	600
719	21.71	-54.8281	96.689	600
720	21.97	-54.8281	78.091	600
721	22.23	-54.8281	55.192	600
722	22.49	-54.8281	93.068	600
723	22.75	-54.8281	73.229	600
724	23.01	-54.8281	108.742	600
725	23.27	-54.8281	85.673	600
726	23.53	-54.8281	62.723	600
727	23.79	-54.8281	95.414	600
728	24.05	-54.8281	72.515	600
729	24.31	-54.8281	26.836	600
730	24.57	-54.8281	78.873	600
731	24.83	-54.8281	44.312	600
732	25.09	-54.8281	82.392	600
733	25.35	-54.8281	48.579	600
734	25.61	-54.8281	82.647	600
735	25.87	-54.8281	45.196	600
736	26.13	-54.8281	79.281	600
737	26.39	-54.8281	27.737	600
738	26.65	-54.8281	72.039	600
739	26.91	-54.8281	93.884	600
740	27.17	-54.8281	58.592	600
741	27.43	-54.8281	80.896	600
742	27.69	-54.8281	99.375	600
743	27.95	-54.8281	60.632	600
744	28.21	-54.8281	78.108	600
745	28.47	-54.8281	92.201	600
746	28.73	-54.8281	37.903	600
747	28.99	-54.8281	61.074	600
748	29.25	-54.8281	72.107	600
749	29.51	-54.8281	80.25	600
750	29.77	-54.8281	86.081	600
751	30.03	-54.8281	89.685	600
752	30.29	-54.8281	91.572	600
753	30.55	-54.8281	91.198	600
754	30.81	-54.8281	88.512	600
755	31.07	-54.8281	83.888	600
756	31.33	-54.8281	75.898	600
757	31.59	-54.8281	64.542	600
758	31.85	-54.8281	39.518	600
759	32.11	-54.8281	89.056	600
760	32.37	-54.8281	69.064	600
761	32.63	-54.8281	100.667	600
762	32.89	-54.8281	73.263	600
763	33.15	-54.8281	96.485	600
764	33.41	-54.8281	59.663	600
765	33.67	-54.8281	76.51	600
766	33.93	-54.8281	86.693	600
767	34.19	-54.8281	91.759	600
768	34.45	-54.8281	91.997	600
769	34.71	-54.8281	86.948	600
770	34.97	-54.8281	76.17	600
771	35.23	-54.8281	55.328	600
772	35.49	-54.8281	89.328	600
773	35.75	-54.8281	55.77	600
774	36.01	-54.8281	75.898	600
775	36.27	-54.8281	84.908	600
776	36.53	-54.8281	85.639	600
777	36.79	-54.8281	77.819	600
778	37.05	-54.8281	58.558	600
779	37.31	-54.8281	88.342	600
780	37.57	-54.8281	40.011	600
781	37.83	-54.8281	54.818	600
782	38.09	-54.8281	45.111	600
783	38.35	-54.8281	91.351	600
784	38.61	-54.8281	60.53	600
785	38.87	-54.8281	73.399	600
786	39.13	-54.8281	70.152	600
787	39.39	-54.8281	41.167	600
788	39.65	-54.8281	72.26	600
789	39.91	-54.8281	75.643	600
790	40.17	-54.8281	58.286	600
791	40.43	-54.8281	81.542	600
792	40.69	-54.8281	81.984	600
793	40.95	-54.8281	58.711	600
794	41.21	-54.8281	72.005	600
795	41.47	-54.8281	56.161	600
796	41.73	-54.8281	76.085	600
797	41.99	-54.8281	65.205	600
798	42.25	-54.8281	82.443	600
799	42.51	-54.8281	68.265	600
800	42.77	-54.8281	78.125	600
801	43.03	-54.8281	45.825	600
802	43.29	-54.8281	32.208	600
803	43.55	-54.8281	60.955	600
804	43.81	-54.8281	89.838	600
805	44.07	-54.8281	76.544	600
806	44.33	-54.8281	73.28	600
807	44.59	-54.8281	78.278	600
808	44.85	-54.8281	65.851	600
809	45.11	-54.8281	101.789	600
810	45.37	-54.8281	56.399	600
811	45.63	-54.8281	68.35	600
812	45.89	-54.8281	71.308	600
813	46.15	-54.8281	63.012	600
814	46.41	-54.8281	96.978	600
815	46.67	-54.8281	54.631	600
816	46.93	-54.8281	42.544	600
817	47.19	-54.8281	75.626	600
818	47.45	-54.8281	67.432	600
819	47.71	-54.8281	80.046	600
820	47.97	-54.8281	40.028	600
821	48.23	-54.8281	87.135	600
822	48.49	-54.8281	72.056	600
823	48.75	-54.8281	46.828	600
824	49.01	-54.8281	83.599	600
825	49.27	-54.8281	97.046	600
826	49.53	-54.8281	89.073	600
827	49.79	-54.8281	42.986	600
828	50.05	-54.8281	88.427	600
829	50.31	-54.8281	80.454	600
830	50.57	-54.8281	73.365	600
831	50.83	-54.8281	56.11	600
832	51.09	-54.8281	83.565	600
833	51.35	-54.8281	81.168	600
834	51.61	-54.8281	96.111	600
835	51.87	-54.8281	63.369	600
836	52.13	-54.8281	82.324	600
837	52.39	-54.8281	83.616	600
838	52.65	-54.8281	48.477	600
839	52.91	-54.8281	93.408	600
840	53.17	-54.8281	75.694	600
841	53.43	-54.8281	94.496	600
842	53.69	-54.8281	81.865	600
843	53.95	-54.8281	74.062	600
844	54.21	-54.8281	47.202	600
845	54.47	-54.8281	58.048	600
846	54.73	-54.8281	71.801	600
847	54.99	-54.8281	68.622	600
848	-54.86	-54.6029	91.13	600
849	-54.6	-54.6029	78.057	600
850	-54.34	-54.6029	74.878	600
851	-54.08	-54.6029	100.684	600
852	-53.82	-54.6029	63.284	600
853	-53.56	-54.6029	91.453	600
854	-53.3	-54.6029	90.467	600
855	-53.04	-54.6029	76.51	600
856	-52.78	-54.6029	62.298	600
857	-52.52	-54.6029	64.916	600
858	-52.26	-54.6029	95.924	600
859	-52	-54.6029	55.192	600
860	-51.74	-54.6029	74.504	600
861	-51.48	-54.6029	99.902	600
862	-51.22	-54.6029	91.011	600
863	-50.96	-54.6029	55.94	600
864	-50.7	-54.6029	67.075	600
865	-50.44	-54.6029	71.257	600
866	-50.18	-54.6029	79.179	600
867	-49.92	-54.6029	99.069	600
868	-49.66	-54.6029	85.078	600
869	-49.4	-54.6029	98.389	600
870	-49.14	-54.6029	92.048	600
871	-48.88	-54.6029	73.552	600
872	-48.62	-54.6029	103.285	600
873	-48.36	-54.6029	76.799	600
874	-48.1	-54.6029	50.602	600
875	-47.84	-54.6029	101.551	600
876	-47.58	-54.6029	43.649	600
877	-47.32	-54.6029	80.828	600
878	-47.06	-54.6029	79.247	600
879	-46.8	-54.6029	43.802	600
880	-46.54	-54.6029	59.867	600
881	-46.28	-54.6029	44.686	600
882	-46.02	-54.6029	87.611	600
883	-45.76	-54.6029	55.056	600
884	-45.5	-54.6029	78.601	600
885	-45.24	-54.6029	95.703	600
886	-44.98	-54.6029	56.756	600
887	-44.72	-54.6029	81.882	600
888	-44.46	-54.6029	48.494	600
889	-44.2	-54.6029	92.252	600
890	-43.94	-54.6029	86.761	600
891	-43.68	-54.6029	94.581	600
892	-43.42	-54.6029	63.471	600
893	-43.16	-54.6029	40.232	600
894	-42.9	-54.6029	56.11	600
895	-42.64	-54.6029	88.461	600
896	-42.38	-54.6029	87.186	600
897	-42.12	-54.6029	51.894	600
898	-41.86	-54.6029	109.983	600
899	-41.6	-54.6029	78.363	600
900	-41.34	-54.6029	78.635	600
901	-41.08	-54.6029	48.8	600
902	-40.82	-54.6029	64.27	600
903	-40.56	-54.6029	44.499	600
904	-40.3	-54.6029	77.224	600
905	-40.04	-54.6029	82.375	600
906	-39.78	-54.6029	69.2	600
907	-39.52	-54.6029	94.581	600
908	-39.26	-54.6029	105.869	600
909	-39	-54.6029	99.392	600
910	-38.74	-54.6029	80.437	600
911	-38.48	-54.6029	102.945	600
912	-38.22	-54.6029	52.965	600
913	-37.96	-54.6029	48.307	600
914	-37.7	-54.6029	96.247	600
915	-37.44	-54.6029	72.566	600
916	-37.18	-54.6029	92.915	600
917	-36.92	-54.6029	106.107	600
918	-36.66	-54.6029	42.578	600
919	-36.4	-54.6029	101.568	600
920	-36.14	-54.6029	87.135	600
921	-35.88	-54.6029	65.358	600
922	-35.62	-54.6029	91.793	600
923	-35.36	-54.6029	52.319	600
924	-35.1	-54.6029	70.101	600
925	-34.84	-54.6029	77.564	600
926	-34.58	-54.6029	79.213	600
927	-34.32	-54.6029	75.575	600
928	-34.06	-54.6029	65.885	600
929	-33.8	-54.6029	43.7	600
930	-33.54	-54.6029	89.345	600
931	-33.28	-54.6029	66.99	600
932	-33.02	-54.6029	95.652	600
933	-32.76	-54.6029	65.256	600
934	-32.5	-54.6029	86.863	600
935	-32.24	-54.6029	105.988	600
936	-31.98	-54.6029	63.743	600
937	-31.72	-54.6029	76.119	600
938	-31.46	-54.6029	84.755	600
939	-31.2	-54.6029	90.161	600
940	-30.94	-54.6029	93.51	600
941	-30.68	-54.6029	94.564	600
942	-30.42	-54.6029	93.102	600
943	-30.16	-54.6029	89.719	600
944	-29.9	-54.6029	84.738	600
945	-29.64	-54.6029	77.207	600
946	-29.38	-54.6029	67.415	600
947	-29.12	-54.6029	51.979	600
948	-28.86	-54.6029	98.865	600
949	-28.6	-54.6029	84.857	600
950	-28.34	-54.6029	68.707	600
951	-28.08	-54.6029	41.116	600
952	-27.82	-54.6029	88.002	600
953	-27.56	-54.6029	68.316	600
954	-27.3	-54.6029	103.132	600
955	-27.04	-54.6029	80.828	600
956	-26.78	-54.6029	53.254	600
957	-26.52	-54.6029	87.815	600
958	-26.26	-54.6029	62.043	600
959	-26	-54.6029	91.453	600
960	-25.74	-54.6029	64.457	600
961	-25.48	-54.6029	91.674	600
962	-25.22	-54.6029	62.74	600
963	-24.96	-54.6029	88.784	600
964	-24.7	-54.6029	55.974	600
965	-24.44	-54.6029	83.463	600
966	-24.18	-54.6029	108.351	600
967	-23.92	-54.6029	74.912	600
968	-23.66	-54.6029	96.689	600
969	-23.4	-54.6029	63.029	600
970	-23.14	-54.6029	85.044	600
971	-22.88	-54.6029	36.832	600
972	-22.62	-54.6029	70.611	600
973	-22.36	-54.6029	89.906	600
974	-22.1	-54.6029	47.168	600
975	-21.84	-54.6029	73.314	600
976	-21.58	-54.6029	91.13	600
977	-21.32	-54.6029	46.845	600
978	-21.06	-54.6029	71.92	600
979	-20.8	-54.6029	88.58	600
980	-20.54	-54.6029	107.025	600
981	-20.28	-54.6029	66.395	600
982	-20.02	-54.6029	83.225	600
983	-19.76	-54.6029	98.355	600
984	-19.5	-54.6029	55.804	600
985	-19.24	-54.6029	74.096	600
986	-18.98	-54.6029	88.274	600
987	-18.72	-54.6029	103.659	600
988	-18.46	-54.6029	60.751	600
989	-18.2	-54.6029	76.068	600
990	-17.94	-54.6029	89.022	600
991	-17.68	-54.6029	103.2	600
992	-17.42	-54.6029	58.643	600
993	-17.16	-54.6029	73.501	600
994	-16.9	-54.6029	85.911	600
995	-16.64	-54.6029	97.709	600
996	-16.38	-54.6029	48.29	600
997	-16.12	-54.6029	66.089	600
998	-15.86	-54.6029	78.38	600
999	-15.6	-54.6029	89.073	600
1000	-15.34	-54.6029	100.599	600
1001	-15.08	-54.6029	51.129	600
1002	-14.82	-54.6029	66.31	600
1003	-14.56	-54.6029	77.428	600
1004	-14.3	-54.6029	87.135	600
1005	-14.04	-54.6029	97.029	600
1006	-13.78	-54.6029	41.847	600
1007	-13.52	-54.6029	60.105	600
1008	-13.26	-54.6029	70.917	600
1009	-13	-54.6029	80.25	600
1010	-12.74	-54.6029	88.563	600
1011	-12.48	-54.6029	97.318	600
1012	-12.22	-54.6029	38.957	600
1013	-11.96	-54.6029	56.705	600
1014	-11.7	-54.6029	67.16	600
1015	-11.44	-54.6029	75.745	600
1016	-11.18	-54.6029	83.48	600
1017	-10.92	-54.6029	90.399	600
1018	-10.66	-54.6029	97.862	600
1019	-10.4	-54.6029	35.999	600
1020	-10.14	-54.6029	53.118	600
1021	-9.88	-54.6029	63.437	600
1022	-9.62	-54.6029	70.628	600
1023	-9.36	-54.6029	77.241	600
1024	-9.1	-54.6029	83.633	600
1025	-8.84	-54.6029	89.056	600
1026	-8.58	-54.6029	94.955	600
1027	-8.32	-54.6029	101.177	600
1028	-8.06	-54.6029	108.011	600
1029	-7.8	-54.6029	52.285	600
1030	-7.54	-54.6029	60.717	600
1031	-7.28	-54.6029	66.446	600
1032	-7.02	-54.6029	71.903	600
1033	-6.76	-54.6029	76.578	600
1034	-6.5	-54.6029	81.185	600
1035	-6.24	-54.6029	85.231	600
1036	-5.98	-54.6029	88.869	600
1037	-5.72	-54.6029	92.66	600
1038	-5.46	-54.6029	96.553	600
1039	-5.2	-54.6029	100.582	600
1040	-4.94	-54.6029	29.743	600
1041	-4.68	-54.6029	41.881	600
1042	-4.42	-54.6029	48.477	600
1043	-4.16	-54.6029	54.274	600
1044	-3.9	-54.6029	58.694	600
1045	-3.64	-54.6029	62.366	600
1046	-3.38	-54.6029	65.035	600
1047	-3.12	-54.6029	67.296	600
1048	-2.86	-54.6029	69.489	600
1049	-2.6	-54.6029	71.563	600
1050	-2.34	-54.6029	73.263	600
1051	-2.08	-54.6029	74.861	600
1052	-1.82	-54.6029	76.119	600
1053	-1.56	-54.6029	77.173	600
1054	-1.3	-54.6029	78.108	600
1055	-1.04	-54.6029	78.941	600
1056	-0.78	-54.6029	79.621	600
1057	-0.52	-54.6029	80.046	600
1058	-0.26	-54.6029	80.386	600
1059	0	-54.6029	80.454	600
1060	0.26	-54.6029	80.386	600
1061	0.52	-54.6029	80.046	600
1062	0.78	-54.6029	79.621	600
1063	1.04	-54.6029	78.941	600
1064	1.3	-54.6029	78.108	600
1065	1.56	-54.6029	77.173	600
1066	1.82	-54.6029	76.119	600
1067	2.08	-54.6029	74.861	600
1068	2.34	-54.6029	73.263	600
1069	2.6	-54.6029	71.563	600
1070	2.86	-54.6029	69.489	600
1071	3.12	-54.6029	67.296	600
1072	3.38	-54.6029	65.035	600
1073	3.64	-54.6029	62.366	600
1074	3.9	-54.6029	58.694	600
1075	4.16	-54.6029	54.274	600
1076	4.42	-54.6029	48.477	600
1077	4.68	-54.6029	41.881	600
1078	4.94	-54.6029	29.743	600
1079	5.2	-54.6029	100.582	600
1080	5.46	-54.6029	96.553	600
1081	5.72	-54.6029	92.66	600
1082	5.98	-54.6029	88.869	600
1083	6.24	-54.6029	85.231	600
1084	6.5	-54.6029	81.185	600
1085	6.76	-54.6029	76.578	600
1086	7.02	-54.6029	71.903	600
1087	7.28	-54.6029	66.446	600
1088	7.54	-54.6029	60.717	600
1089	7.8	-54.6029	52.285	600
1090	8.06	-54.6029	108.011	600
1091	8.32	-54.6029	101.177	600
1092	8.58	-54.6029	94.955	600
1093	8.84	-54.6029	89.056	600
1094	9.1	-54.6029	83.633	600
1095	9.36	-54.6029	77.241	600
1096	9.62	-54.6029	70.628	600
1097	9.88	-54.6029	63.437	600
1098	10.14	-54.6029	53.118	600
1099	10.4	-54.6029	35.999	600
1100	10.66	-54.6029	97.862	600
1101	10.92	-54.6029	90.399	600
1102	11.18	-54.6029	83.48	600
1103	11.44	-54.6029	75.745	600
1104	11.7	-54.6029	67.16	600
1105	11.96	-54.6029	56.705	600
1106	12.22	-54.6029	38.957	600
1107	12.48	-54.6029	97.318	600
1108	12.74	-54.6029	88.563	600
1109	13	-54.6029	80.25	600
1110	13.26	-54.6029	70.917	600
1111	13.52	-54.6029	60.105	600
1112	13.78	-54.6029	41.847	600
1113	14.04	-54.6029	97.029	600
1114	14.3	-54.6029	87.135	600
1115	14.56	-54.6029	77.428	600
1116	14.82	-54.6029	66.31	600
1117	15.08	-54.6029	51.129	600
1118	15.34	-54.6029	100.599	600
1119	15.6	-54.6029	89.073	600
1120	15.86	-54.6029	78.38	600
1121	16.12	-54.6029	66.089	600
1122	16.38	-54.6029	48.29	600
1123	16.64	-54.6029	97.709	600
1124	16.9	-54.6029	85.911	600
1125	17.16	-54.6029	73.501	600
1126	17.42	-54.6029	58.643	600
1127	17.68	-54.6029	103.2	600
1128	17.94	-54.6029	89.022	600
1129	18.2	-54.6029	76.068	600
1130	18.46	-54.6029	60.751	600
1131	18.72	-54.6029	103.659	600
1132	18.98	-54.6029	88.274	600
1133	19.24	-54.6029	74.096	600
1134	19.5	-54.6029	55.804	600
1135	19.76	-54.6029	98.355	600
1136	20.02	-54.6029	83.225	600
1137	20.28	-54.6029	66.395	600
1138	20.54	-54.6029	107.025	600
1139	20.8	-54.6029	88.58	600
1140	21.06	-54.6029	71.92	600
1141	21.32	-54.6029	46.845	600
1142	21.58	-54.6029	91.13	600
1143	21.84	-54.6029	73.314	600
1144	22.1	-54.6029	47.168	600
1145	22.36	-54.6029	89.906	600
1146	22.62	-54.6029	70.611	600
1147	22.88	-54.6029	36.832	600
1148	23.14	-54.6029	85.044	600
1149	23.4	-54.6029	63.029	600
1150	23.66	-54.6029	96.689	600
1151	23.92	-54.6029	74.912	600
1152	24.18	-54.6029	108.351	600
1153	24.44	-54.6029	83.463	600
1154	24.7	-54.6029	55.974	600
1155	24.96	-54.6029	88.784	600
1156	25.22	-54.6029	62.74	600
1157	25.48	-54.6029	91.674	600
1158	25.74	-54.6029	64.457	600
1159	26	-54.6029	91.453	600
1160	26.26	-54.6029	62.043	600
1161	26.52	-54.6029	87.815	600
1162	26.78	-54.6029	53.254	600
1163	27.04	-54.6029	80.828	600
1164	27.3	-54.6029	103.132	600
1165	27.56	-54.6029	68.316	600
1166	27.82	-54.6029	88.002	600
1167	28.08	-54.6029	41.116	600
1168	28.34	-54.6029	68.707	600
1169	28.6	-54.6029	84.857	600
1170	28.86	-54.6029	98.865	600
1171	29.12	-54.6029	51.979	600
1172	29.38	-54.6029	67.415	600
1173	29.64	-54.6029	77.207	600
1174	29.9	-54.6029	84.738	600
1175	30.16	-54.6029	89.719	600
1176	30.42	-54.6029	93.102	600
1177	30.68	-54.6029	94.564	600
1178	30.94	-54.6029	93.51	600
1179	31.2	-54.6029	90.161	600
1180	31.46	-54.6029	84.755	600
1181	31.72	-54.6029	76.119	600
1182	31.98	-54.6029	63.743	600
1183	32.24	-54.6029	105.988	600
1184	32.5	-54.6029	86.863	600
1185	32.76	-54.6029	65.256	600
1186	33.02	-54.6029	95.652	600
1187	33.28	-54.6029	66.99	600
1188	33.54	-54.6029	89.345	600
1189	33.8	-54.6029	43.7	600
1190	34.06	-54.6029	65.885	600
1191	34.32	-54.6029	75.575	600
1192	34.58	-54.6029	79.213	600
1193	34.84	-54.6029	77.564	600
1194	35.1	-54.6029	70.101	600
1195	35.36	-54.6029	52.319	600
1196	35.62	-54.6029	91.793	600
1197	35.88	-54.6029	65.358	600
1198	36.14	-54.6029	87.135	600
1199	36.4	-54.6029	101.568	600
1200	36.66	-54.6029	42.578	600
1201	36.92	-54.6029	106.107	600
1202	37.18	-54.6029	92.915	600
1203	37.44	-54.6029	72.566	600
1204	37.7	-54.6029	96.247	600
1205	37.96	-54.6029	48.307	600
1206	38.22	-54.6029	52.965	600
1207	38.48	-54.6029	102.945	600
1208	38.74	-54.6029	80.437	600
1209	39	-54.6029	99.392	600
1210	39.26	-54.6029	105.869	600
1211	39.52	-54.6029	94.581	600
1212	39.78	-54.6029	69.2	600
1213	40.04	-54.6029	82.375	600
1214	40.3	-54.6029	77.224	600
1215	40.56	-54.6029	44.499	600
1216	40.82	-54.6029	64.27	600
1217	41.08	-54.6029	48.8	600
1218	41.34	-54.6029	78.635	600
1219	41.6	-54.6029	78.363	600
1220	41.86	-54.6029	109.983	600
1221	42.12	-54.6029	51.894	600
1222	42.38	-54.6029	87.186	600
1223	42.64	-54.6029	88.461	600
1224	42.9	-54.6029	56.11	600
1225	43.16	-54.6029	40.232	600
1226	43.42	-54.6029	63.471	600
1227	43.68	-54.6029	94.581	600
1228	43.94	-54.6029	86.761	600
1229	44.2	-54.6029	92.252	600
1230	44.46	-54.6029	48.494	600
1231	44.72	-54.6029	81.882	600
1232	44.98	-54.6029	56.756	600
1233	45.24	-54.6029	95.703	600
1234	45.5	-54.6029	78.601	600
1235	45.76	-54.6029	55.056	600
1236	46.02	-54.6029	87.611	600
1237	46.28	-54.6029	44.686	600
1238	46.54	-54.6029	59.867	600
1239	46.8	-54.6029	43.802	600
1240	47.06	-54.6029	79.247	600
1241	47.32	-54.6029	80.828	600
1242	47.58	-54.6029	43.649	600
1243	47.84	-54.6029	101.551	600
1244	48.1	-54.6029	50.602	600
1245	48.36	-54.6029	76.799	600
1246	48.62	-54.6029	103.285	600
1247	48.88	-54.6029	73.552	600
1248	49.14	-54.6029	92.048	600
1249	49.4	-54.6029	98.389	600
1250	49.66	-54.6029	85.078	600
1251	49.92	-54.6029	99.069	600
1252	50.18	-54.6029	79.179	600
1253	50.44	-54.6029	71.257	600
1254	50.7	-54.6029	67.075	600
1255	50.96	-54.6029	55.94	600
1256	51.22	-54.6029	91.011	600
1257	51.48	-54.6029	99.902	600
1258	51.74	-54.6029	74.504	600
1259	52	-54.6029	55.192	600
1260	52.26	-54.6029	95.924	600
1261	52.52	-54.6029	64.916	600
1262	52.78	-54.6029	62.298	600
1263	53.04	-54.6029	76.51	600
1264	53.3	-54.6029	90.467	600
1265	53.56	-54.6029	91.453	600
1266	53.82	-54.6029	63.284	600
1267	54.08	-54.6029	100.684	600
1268	54.34	-54.6029	74.878	600
1269	54.6	-54.6029	78.057	600
1270	54.86	-54.6029	91.13	600
1271	55.12	-54.6029	94.904	600
1272	-54.99	-54.3777	84.313	600
1273	-54.73	-54.3777	71.699	600
1274	-54.47	-54.3777	73.722	600
1275	-54.21	-54.3777	45.944	600
1276	-53.95	-54.3777	85.877	600
1277	-53.69	-54.3777	76.153	600
1278	-53.43	-54.3777	95.499	600
1279	-53.17	-54.3777	107.212	600
1280	-52.91	-54.3777	65.018	600
1281	-52.65	-54.3777	98.661	600
1282	-52.39	-54.3777	46.335	600
1283	-52.13	-54.3777	45.706	600
1284	-51.87	-54.3777	48.358	600
1285	-51.61	-54.3777	68.656	600
1286	-51.35	-54.3777	39.518	600
1287	-51.09	-54.3777	66.99	600
1288	-50.83	-54.3777	72.022	600
1289	-50.57	-54.3777	74.385	600
1290	-50.31	-54.3777	83.021	600
1291	-50.05	-54.3777	38.821	600
1292	-49.79	-54.3777	96.621	600
1293	-49.53	-54.3777	61.958	600
1294	-49.27	-54.3777	65.443	600
1295	-49.01	-54.3777	54.444	600
1296	-48.75	-54.3777	100.565	600
1297	-48.49	-54.3777	88.818	600
1298	-48.23	-54.3777	85.146	600
1299	-47.97	-54.3777	92.949	600
1300	-47.71	-54.3777	64.117	600
1301	-47.45	-54.3777	55.056	600
1302	-47.19	-54.3777	79.774	600
1303	-46.93	-54.3777	77.564	600
1304	-46.67	-54.3777	51.027	600
1305	-46.41	-54.3777	75.099	600
1306	-46.15	-54.3777	82.477	600
1307	-45.89	-54.3777	81.933	600
1308	-45.63	-54.3777	76.816	600
1309	-45.37	-54.3777	70.509	600
1310	-45.11	-54.3777	65.562	600
1311	-44.85	-54.3777	65.885	600
1312	-44.59	-54.3777	74.402	600
1313	-44.33	-54.3777	91.436	600
1314	-44.07	-54.3777	66.378	600
1315	-43.81	-54.3777	52.217	600
1316	-43.55	-54.3777	62.825	600
1317	-43.29	-54.3777	88.886	600
1318	-43.03	-54.3777	81.304	600
1319	-42.77	-54.3777	95.142	600
1320	-42.51	-54.3777	79.74	600
1321	-42.25	-54.3777	89.447	600
1322	-41.99	-54.3777	73.144	600
1323	-41.73	-54.3777	85.588	600
1324	-41.47	-54.3777	73.773	600
1325	-41.21	-54.3777	93.391	600
1326	-40.95	-54.3777	91.895	600
1327	-40.69	-54.3777	70.39	600
1328	-40.43	-54.3777	84.296	600
1329	-40.17	-54.3777	79.689	600
1330	-39.91	-54.3777	53.764	600
1331	-39.65	-54.3777	74.674	600
1332	-39.39	-54.3777	76.017	600
1333	-39.13	-54.3777	61.55	600
1334	-38.87	-54.3777	90.263	600
1335	-38.61	-54.3777	37.699	600
1336	-38.35	-54.3777	44.839	600
1337	-38.09	-54.3777	99.732	600
1338	-37.83	-54.3777	80.301	600
1339	-37.57	-54.3777	34.656	600
1340	-37.31	-54.3777	64.695	600
1341	-37.05	-54.3777	71.138	600
1342	-36.79	-54.3777	68.095	600
1343	-36.53	-54.3777	53.509	600
1344	-36.27	-54.3777	93.323	600
1345	-36.01	-54.3777	67.415	600
1346	-35.75	-54.3777	89.413	600
1347	-35.49	-54.3777	36.322	600
1348	-35.23	-54.3777	57.317	600
1349	-34.97	-54.3777	62.587	600
1350	-34.71	-54.3777	59.85	600
1351	-34.45	-54.3777	46.675	600
1352	-34.19	-54.3777	96.944	600
1353	-33.93	-54.3777	80.896	600
1354	-33.67	-54.3777	57.045	600
1355	-33.41	-54.3777	89.073	600
1356	-33.15	-54.3777	58.32	600
1357	-32.89	-54.3777	83.021	600
1358	-32.63	-54.3777	101.823	600
1359	-32.37	-54.3777	60.768	600
1360	-32.11	-54.3777	74.759	600
1361	-31.85	-54.3777	84.245	600
1362	-31.59	-54.3777	90.365	600
1363	-31.33	-54.3777	94.479	600
1364	-31.07	-54.3777	96.145	600
1365	-30.81	-54.3777	95.465	600
1366	-30.55	-54.3777	92.456	600
1367	-30.29	-54.3777	87.577	600
1368	-30.03	-54.3777	81.27	600
1369	-29.77	-54.3777	72.141	600
1370	-29.51	-54.3777	59.901	600
1371	-29.25	-54.3777	105.223	600
1372	-28.99	-54.3777	89.889	600
1373	-28.73	-54.3777	75.184	600
1374	-28.47	-54.3777	54.444	600
1375	-28.21	-54.3777	94.581	600
1376	-27.95	-54.3777	75.779	600
1377	-27.69	-54.3777	48.035	600
1378	-27.43	-54.3777	87.764	600
1379	-27.17	-54.3777	64.729	600
1380	-26.91	-54.3777	95.958	600
1381	-26.65	-54.3777	71.427	600
1382	-26.39	-54.3777	100.616	600
1383	-26.13	-54.3777	73.977	600
1384	-25.87	-54.3777	101.432	600
1385	-25.61	-54.3777	72.889	600
1386	-25.35	-54.3777	98.457	600
1387	-25.09	-54.3777	68.486	600
1388	-24.83	-54.3777	92.677	600
1389	-24.57	-54.3777	60.649	600
1390	-24.31	-54.3777	85.163	600
1391	-24.05	-54.3777	43.105	600
1392	-23.79	-54.3777	74.725	600
1393	-23.53	-54.3777	95.516	600
1394	-23.27	-54.3777	60.292	600
1395	-23.01	-54.3777	82.307	600
1396	-22.75	-54.3777	102.18	600
1397	-22.49	-54.3777	65.613	600
1398	-22.23	-54.3777	85.231	600
1399	-21.97	-54.3777	28.213	600
1400	-21.71	-54.3777	66.055	600
1401	-21.45	-54.3777	84.483	600
1402	-21.19	-54.3777	101.874	600
1403	-20.93	-54.3777	62.791	600
1404	-20.67	-54.3777	80.318	600
1405	-20.41	-54.3777	95.924	600
1406	-20.15	-54.3777	52.71	600
1407	-19.89	-54.3777	72.617	600
1408	-19.63	-54.3777	87.492	600
1409	-19.37	-54.3777	103.234	600
1410	-19.11	-54.3777	61.057	600
1411	-18.85	-54.3777	76.714	600
1412	-18.59	-54.3777	90.144	600
1413	-18.33	-54.3777	31.8	600
1414	-18.07	-54.3777	61.618	600
1415	-17.81	-54.3777	76.085	600
1416	-17.55	-54.3777	88.461	600
1417	-17.29	-54.3777	101.772	600
1418	-17.03	-54.3777	55.787	600
1419	-16.77	-54.3777	71.07	600
1420	-16.51	-54.3777	83.344	600
1421	-16.25	-54.3777	94.326	600
1422	-15.99	-54.3777	39.246	600
1423	-15.73	-54.3777	61.278	600
1424	-15.47	-54.3777	73.603	600
1425	-15.21	-54.3777	84.432	600
1426	-14.95	-54.3777	94.462	600
1427	-14.69	-54.3777	35.591	600
1428	-14.43	-54.3777	58.269	600
1429	-14.17	-54.3777	70.203	600
1430	-13.91	-54.3777	80.352	600
1431	-13.65	-54.3777	89.26	600
1432	-13.39	-54.3777	98.746	600
1433	-13.13	-54.3777	44.023	600
1434	-12.87	-54.3777	60.7	600
1435	-12.61	-54.3777	70.713	600
1436	-12.35	-54.3777	79.57	600
1437	-12.09	-54.3777	87.356	600
1438	-11.83	-54.3777	95.465	600
1439	-11.57	-54.3777	29.267	600
1440	-11.31	-54.3777	51.758	600
1441	-11.05	-54.3777	63.522	600
1442	-10.79	-54.3777	71.614	600
1443	-10.53	-54.3777	78.924	600
1444	-10.27	-54.3777	85.911	600
1445	-10.01	-54.3777	92.184	600
1446	-9.75	-54.3777	99.222	600
1447	-9.49	-54.3777	107.229	600
1448	-9.23	-54.3777	52.778	600
1449	-8.97	-54.3777	62.417	600
1450	-8.71	-54.3777	68.928	600
1451	-8.45	-54.3777	75.235	600
1452	-8.19	-54.3777	80.828	600
1453	-7.93	-54.3777	85.979	600
1454	-7.67	-54.3777	90.756	600
1455	-7.41	-54.3777	95.907	600
1456	-7.15	-54.3777	101.245	600
1457	-6.89	-54.3777	37.716	600
1458	-6.63	-54.3777	48.868	600
1459	-6.37	-54.3777	57.011	600
1460	-6.11	-54.3777	63.063	600
1461	-5.85	-54.3777	67.398	600
1462	-5.59	-54.3777	71.648	600
1463	-5.33	-54.3777	75.439	600
1464	-5.07	-54.3777	78.856	600
1465	-4.81	-54.3777	82.273	600
1466	-4.55	-54.3777	85.18	600
1467	-4.29	-54.3777	87.679	600
1468	-4.03	-54.3777	90.416	600
1469	-3.77	-54.3777	92.898	600
1470	-3.51	-54.3777	95.465	600
1471	-3.25	-54.3777	97.743	600
1472	-2.99	-54.3777	100.157	600
1473	-2.73	-54.3777	102.401	600
1474	-2.47	-54.3777	29.063	600
1475	-2.21	-54.3777	36.016	600
1476	-1.95	-54.3777	108.283	600
1477	-1.69	-54.3777	43.734	600
1478	-1.43	-54.3777	45.791	600
1479	-1.17	-54.3777	47.95	600
1480	-0.91	-54.3777	49.395	600
1481	-0.65	-54.3777	50.551	600
1482	-0.39	-54.3777	51.299	600
1483	-0.13	-54.3777	51.588	600
1484	0.13	-54.3777	51.588	600
1485	0.39	-54.3777	51.299	600
1486	0.65	-54.3777	50.551	600
1487	0.91	-54.3777	49.395	600
1488	1.17	-54.3777	47.95	600
1489	1.43	-54.3777	45.791	600
1490	1.69	-54.3777	43.734	600
1491	1.95	-54.3777	108.283	600
1492	2.21	-54.3777	36.016	600
1493	2.47	-54.3777	29.063	600
1494	2.73	-54.3777	102.401	600
1495	2.99	-54.3777	100.157	600
1496	3.25	-54.3777	97.743	600
1497	3.51	-54.3777	95.465	600
1498	3.77	-54.3777	92.898	600
1499	4.03	-54.3777	90.416	600
1500	4.29	-54.3777	87.679	600
1501	4.55	-54.3777	85.18	600
1502	4.81	-54.3777	82.273	600
1503	5.07	-54.3777	78.856	600
1504	5.33	-54.3777	75.439	600
1505	5.59	-54.3777	71.648	600
1506	5.85	-54.3777	67.398	600
1507	6.11	-54.3777	63.063	600
1508	6.37	-54.3777	57.011	600
1509	6.63	-54.3777	48.868	600
1510	6.89	-54.3777	37.716	600
1511	7.15	-54.3777	101.245	600
1512	7.41	-54.3777	95.907	600
1513	7.67	-54.3777	90.756	600
1514	7.93	-54.3777	85.979	600
1515	8.19	-54.3777	80.828	600
1516	8.45	-54.3777	75.235	600
1517	8.71	-54.3777	68.928	600
1518	8.97	-54.3777	62.417	600
1519	9.23	-54.3777	52.778	600
1520	9.49	-54.3777	107.229	600
1521	9.75	-54.3777	99.222	600
1522	10.01	-54.3777	92.184	600
1523	10.27	-54.3777	85.911	600
1524	10.53	-54.3777	78.924	600
1525	10.79	-54.3777	71.614	600
1526	11.05	-54.3777	63.522	600
1527	11.31	-54.3777	51.758	600
1528	11.57	-54.3777	29.267	600
1529	11.83	-54.3777	95.465	600
1530	12.09	-54.3777	87.356	600
1531	12.35	-54.3777	79.57	600
1532	12.61	-54.3777	70.713	600
1533	12.87	-54.3777	60.7	600
1534	13.13	-54.3777	44.023	600
1535	13.39	-54.3777	98.746	600
1536	13.65	-54.3777	89.26	600
1537	13.91	-54.3777	80.352	600
1538	14.17	-54.3777	70.203	600
1539	14.43	-54.3777	58.269	600
1540	14.69	-54.3777	35.591	600
1541	14.95	-54.3777	94.462	600
1542	15.21	-54.3777	84.432	600
1543	15.47	-54.3777	73.603	600
1544	15.73	-54.3777	61.278	600
1545	15.99	-54.3777	39.246	600
1546	16.25	-54.3777	94.326	600
1547	16.51	-54.3777	83.344	600
1548	16.77	-54.3777	71.07	600
1549	17.03	-54.3777	55.787	600
1550	17.29	-54.3777	101.772	600
1551	17.55	-54.3777	88.461	600
1552	17.81	-54.3777	76.085	600
1553	18.07	-54.3777	61.618	600
1554	18.33	-54.3777	31.8	600
1555	18.59	-54.3777	90.144	600
1556	18.85	-54.3777	76.714	600
1557	19.11	-54.3777	61.057	600
1558	19.37	-54.3777	103.234	600
1559	19.63	-54.3777	87.492	600
1560	19.89	-54.3777	72.617	600
1561	20.15	-54.3777	52.71	600
1562	20.41	-54.3777	95.924	600
1563	20.67	-54.3777	80.318	600
1564	20.93	-54.3777	62.791	600
1565	21.19	-54.3777	101.874	600
1566	21.45	-54.3777	84.483	600
1567	21.71	-54.3777	66.055	600
1568	21.97	-54.3777	28.213	600
1569	22.23	-54.3777	85.231	600
1570	22.49	-54.3777	65.613	600
1571	22.75	-54.3777	102.18	600
1572	23.01	-54.3777	82.307	600
1573	23.27	-54.3777	60.292	600
1574	23.53	-54.3777	95.516	600
1575	23.79	-54.3777	74.725	600
1576	24.05	-54.3777	43.105	600
1577	24.31	-54.3777	85.163	600
1578	24.57	-54.3777	60.649	600
1579	24.83	-54.3777	92.677	600
1580	25.09	-54.3777	68.486	600
1581	25.35	-54.3777	98.457	600
1582	25.61	-54.3777	72.889	600
1583	25.87	-54.3777	101.432	600
1584	26.13	-54.3777	73.977	600
1585	26.39	-54.3777	100.616	600
1586	26.65	-54.3777	71.427	600
1587	26.91	-54.3777	95.958	600
1588	27.17	-54.3777	64.729	600
1589	27.43	-54.3777	87.764	600
1590	27.69	-54.3777	48.035	600
1591	27.95	-54.3777	75.779	600
1592	28.21	-54.3777	94.581	600
1593	28.47	-54.3777	54.444	600
1594	28.73	-54.3777	75.184	600
1595	28.99	-54.3777	89.889	600
1596	29.25	-54.3777	105.223	600
1597	29.51	-54.3777	59.901	600
1598	29.77	-54.3777	72.141	600
1599	30.03	-54.3777	81.27	600
1600	30.29	-54.3777	87.577	600
1601	30.55	-54.3777	92.456	600
1602	30.81	-54.3777	95.465	600
1603	31.07	-54.3777	96.145	600
1604	31.33	-54.3777	94.479	600
1605	31.59	-54.3777	90.365	600
1606	31.85	-54.3777	84.245	600
1607	32.11	-54.3777	74.759	600
1608	32.37	-54.3777	60.768	600
1609	32.63	-54.3777	101.823	600
1610	32.89	-54.3777	83.021	600
1611	33.15	-54.3777	58.32	600
1612	33.41	-54.3777	89.073	600
1613	33.67	-54.3777	57.045	600
1614	33.93	-54.3777	80.896	600
1615	34.19	-54.3777	96.944	600
1616	34.45	-54.3777	46.675	600
1617	34.71	-54.3777	59.85	600
1618	34.97	-54.3777	62.587	600
1619	35.23	-54.3777	57.317	600
1620	35.49	-54.3777	36.322	600
1621	35.75	-54.3777	89.413	600
1622	36.01	-54.3777	67.415	600
1623	36.27	-54.3777	93.323	600
1624	36.53	-54.3777	53.509	600
1625	36.79	-54.3777	68.095	600
1626	37.05	-54.3777	71.138	600
1627	37.31	-54.3777	64.695	600
1628	37.57	-54.3777	34.656	600
1629	37.83	-54.3777	80.301	600
1630	38.09	-54.3777	99.732	600
1631	38.35	-54.3777	44.839	600
1632	38.61	-54.3777	37.699	600
1633	38.87	-54.3777	90.263	600
1634	39.13	-54.3777	61.55	600
1635	39.39	-54.3777	76.017	600
1636	39.65	-54.3777	74.674	600
1637	39.91	-54.3777	53.764	600
1638	40.17	-54.3777	79.689	600
1639	40.43	-54.3777	84.296	600
1640	40.69	-54.3777	70.39	600
1641	40.95	-54.3777	91.895	600
1642	41.21	-54.3777	93.391	600
1643	41.47	-54.3777	73.773	600
1644	41.73	-54.3777	85.588	600
1645	41.99	-54.3777	73.144	600
1646	42.25	-54.3777	89.447	600
1647	42.51	-54.3777	79.74	600
1648	42.77	-54.3777	95.142	600
1649	43.03	-54.3777	81.304	600
1650	43.29	-54.3777	88.886	600
1651	43.55	-54.3777	62.825	600
1652	43.81	-54.3777	52.217	600
1653	44.07	-54.3777	66.378	600
1654	44.33	-54.3777	91.436	600
1655	44.59	-54.3777	74.402	600
1656	44.85	-54.3777	65.885	600
1657	45.11	-54.3777	65.562	600
1658	45.37	-54.3777	70.509	600
1659	45.63	-54.3777	76.816	600
1660	45.89	-54.3777	81.933	600
1661	46.15	-54.3777	82.477	600
1662	46.41	-54.3777	75.099	600
1663	46.67	-54.3777	51.027	600
1664	46.93	-54.3777	77.564	600
1665	47.19	-54.3777	79.774	600
1666	47.45	-54.3777	55.056	600
1667	47.71	-54.3777	64.117	600
1668	47.97	-54.3777	92.949	600
1669	48.23	-54.3777	85.146	600
1670	48.49	-54.3777	88.818	600
1671	48.75	-54.3777	100.565	600
1672	49.01	-54.3777	54.444	600
1673	49.27	-54.3777	65.443	600
1674	49.53	-54.3777	61.958	600
1675	49.79	-54.3777	96.621	600
1676	50.05	-54.3777	38.821	600
1677	50.31	-54.3777	83.021	600
1678	50.57	-54.3777	74.385	600
1679	50.83	-54.3777	72.022	600
1680	51.09	-54.3777	66.99	600
1681	51.35	-54.3777	39.518	600
1682	51.61	-54.3777	68.656	600
1683	51.87	-54.3777	48.358	600
1684	52.13	-54.3777	45.706	600
1685	52.39	-54.3777	46.335	600
1686	52.65	-54.3777	98.661	600
1687	52.91	-54.3777	65.018	600
1688	53.17	-54.3777	107.212	600
1689	53.43	-54.3777	95.499	600
1690	53.69	-54.3777	76.153	600
1691	53.95	-54.3777	85.877	600
1692	54.21	-54.3777	45.944	600
1693	54.47	-54.3777	73.722	600
1694	54.73	-54.3777	71.699	600
1695	54.99	-54.3777	84.313	600
1696	-54.86	-54.1526	98.474	600
1697	-54.6	-54.1526	45.57	600
1698	-54.34	-54.1526	101.67	600
1699	-54.08	-54.1526	93.816	600
1700	-53.82	-54.1526	31.715	600
1701	-53.56	-54.1526	92.031	600
1702	-53.3	-54.1526	74.487	600
1703	-53.04	-54.1526	63.573	600
1704	-52.78	-54.1526	76.153	600
1705	-52.52	-54.1526	67.364	600
1706	-52.26	-54.1526	41.558	600
1707	-52	-54.1526	95.074	600
1708	-51.74	-54.1526	99.307	600
1709	-51.48	-54.1526	74.742	600
1710	-51.22	-54.1526	85.979	600
1711	-50.96	-54.1526	87.866	600
1712	-50.7	-54.1526	90.11	600
1713	-50.44	-54.1526	101.755	600
1714	-50.18	-54.1526	74.521	600
1715	-49.92	-54.1526	71.954	600
1716	-49.66	-54.1526	101.806	600
1717	-49.4	-54.1526	58.184	600
1718	-49.14	-54.1526	64.287	600
1719	-48.88	-54.1526	65.885	600
1720	-48.62	-54.1526	71.07	600
1721	-48.36	-54.1526	84.721	600
1722	-48.1	-54.1526	53.05	600
1723	-47.84	-54.1526	31.052	600
1724	-47.58	-54.1526	64.61	600
1725	-47.32	-54.1526	48.001	600
1726	-47.06	-54.1526	77.836	600
1727	-46.8	-54.1526	82.987	600
1728	-46.54	-54.1526	73.977	600
1729	-46.28	-54.1526	47.644	600
1730	-46.02	-54.1526	84.211	600
1731	-45.76	-54.1526	48.137	600
1732	-45.5	-54.1526	80.964	600
1733	-45.24	-54.1526	46.658	600
1734	-44.98	-54.1526	88.155	600
1735	-44.72	-54.1526	76.204	600
1736	-44.46	-54.1526	74.674	600
1737	-44.2	-54.1526	86.115	600
1738	-43.94	-54.1526	54.767	600
1739	-43.68	-54.1526	25.425	600
1740	-43.42	-54.1526	54.121	600
1741	-43.16	-54.1526	88.818	600
1742	-42.9	-54.1526	88.648	600
1743	-42.64	-54.1526	56.042	600
1744	-42.38	-54.1526	50.449	600
1745	-42.12	-54.1526	81.644	600
1746	-41.86	-54.1526	81.848	600
1747	-41.6	-54.1526	54.291	600
1748	-41.34	-54.1526	66.548	600
1749	-41.08	-54.1526	48.188	600
1750	-40.82	-54.1526	77.955	600
1751	-40.56	-54.1526	82.154	600
1752	-40.3	-54.1526	67.619	600
1753	-40.04	-54.1526	91.776	600
1754	-39.78	-54.1526	100.701	600
1755	-39.52	-54.1526	93.493	600
1756	-39.26	-54.1526	73.212	600
1757	-39	-54.1526	93.374	600
1758	-38.74	-54.1526	102.282	600
1759	-38.48	-54.1526	97.76	600
1760	-38.22	-54.1526	83.225	600
1761	-37.96	-54.1526	52.948	600
1762	-37.7	-54.1526	76.51	600
1763	-37.44	-54.1526	86.081	600
1764	-37.18	-54.1526	86.71	600
1765	-36.92	-54.1526	79.23	600
1766	-36.66	-54.1526	62.621	600
1767	-36.4	-54.1526	94.751	600
1768	-36.14	-54.1526	64.304	600
1769	-35.88	-54.1526	83.038	600
1770	-35.62	-54.1526	93.935	600
1771	-35.36	-54.1526	100.055	600
1772	-35.1	-54.1526	100.072	600
1773	-34.84	-54.1526	94.343	600
1774	-34.58	-54.1526	84.602	600
1775	-34.32	-54.1526	69.098	600
1776	-34.06	-54.1526	33.993	600
1777	-33.8	-54.1526	81.321	600
1778	-33.54	-54.1526	44.261	600
1779	-33.28	-54.1526	76.816	600
1780	-33.02	-54.1526	96.298	600
1781	-32.76	-54.1526	54.58	600
1782	-32.5	-54.1526	71.563	600
1783	-32.24	-54.1526	82.205	600
1784	-31.98	-54.1526	89.056	600
1785	-31.72	-54.1526	93.884	600
1786	-31.46	-54.1526	96.383	600
1787	-31.2	-54.1526	96.366	600
1788	-30.94	-54.1526	93.918	600
1789	-30.68	-54.1526	89.549	600
1790	-30.42	-54.1526	83.82	600
1791	-30.16	-54.1526	75.422	600
1792	-29.9	-54.1526	64.576	600
1793	-29.64	-54.1526	44.244	600
1794	-29.38	-54.1526	94.343	600
1795	-29.12	-54.1526	80.029	600
1796	-28.86	-54.1526	62.621	600
1797	-28.6	-54.1526	100.667	600
1798	-28.34	-54.1526	81.814	600
1799	-28.08	-54.1526	59.459	600
1800	-27.82	-54.1526	94.292	600
1801	-27.56	-54.1526	72.141	600
1802	-27.3	-54.1526	27.023	600
1803	-27.04	-54.1526	78.958	600
1804	-26.78	-54.1526	44.261	600
1805	-26.52	-54.1526	82.12	600
1806	-26.26	-54.1526	46.964	600
1807	-26	-54.1526	81.593	600
1808	-25.74	-54.1526	42.595	600
1809	-25.48	-54.1526	77.887	600
1810	-25.22	-54.1526	102.792	600
1811	-24.96	-54.1526	71.359	600
1812	-24.7	-54.1526	94.241	600
1813	-24.44	-54.1526	61.142	600
1814	-24.18	-54.1526	84.653	600
1815	-23.92	-54.1526	38.838	600
1816	-23.66	-54.1526	72.141	600
1817	-23.4	-54.1526	92.167	600
1818	-23.14	-54.1526	53.798	600
1819	-22.88	-54.1526	77.394	600
1820	-22.62	-54.1526	96.026	600
1821	-22.36	-54.1526	57.759	600
1822	-22.1	-54.1526	78.431	600
1823	-21.84	-54.1526	95.788	600
1824	-21.58	-54.1526	55.243	600
1825	-21.32	-54.1526	75.898	600
1826	-21.06	-54.1526	91.997	600
1827	-20.8	-54.1526	45.502	600
1828	-20.54	-54.1526	69.727	600
1829	-20.28	-54.1526	85.656	600
1830	-20.02	-54.1526	101.126	600
1831	-19.76	-54.1526	59.34	600
1832	-19.5	-54.1526	76.034	600
1833	-19.24	-54.1526	89.906	600
1834	-18.98	-54.1526	32.99	600
1835	-18.72	-54.1526	62.706	600
1836	-18.46	-54.1526	77.207	600
1837	-18.2	-54.1526	90.127	600
1838	-17.94	-54.1526	28.23	600
1839	-17.68	-54.1526	60.02	600
1840	-17.42	-54.1526	74.385	600
1841	-17.16	-54.1526	86.506	600
1842	-16.9	-54.1526	98.491	600
1843	-16.64	-54.1526	49.667	600
1844	-16.38	-54.1526	66.786	600
1845	-16.12	-54.1526	78.907	600
1846	-15.86	-54.1526	89.617	600
1847	-15.6	-54.1526	101.177	600
1848	-15.34	-54.1526	52.251	600
1849	-15.08	-54.1526	67.007	600
1850	-14.82	-54.1526	77.938	600
1851	-14.56	-54.1526	87.611	600
1852	-14.3	-54.1526	97.641	600
1853	-14.04	-54.1526	109.388	600
1854	-13.78	-54.1526	61.074	600
1855	-13.52	-54.1526	71.682	600
1856	-13.26	-54.1526	81.083	600
1857	-13	-54.1526	89.328	600
1858	-12.74	-54.1526	98.236	600
1859	-12.48	-54.1526	108.708	600
1860	-12.22	-54.1526	58.524	600
1861	-11.96	-54.1526	68.469	600
1862	-11.7	-54.1526	76.833	600
1863	-11.44	-54.1526	84.721	600
1864	-11.18	-54.1526	91.759	600
1865	-10.92	-54.1526	99.579	600
1866	-10.66	-54.1526	41.507	600
1867	-10.4	-54.1526	55.957	600
1868	-10.14	-54.1526	65.375	600
1869	-9.88	-54.1526	72.685	600
1870	-9.62	-54.1526	79.366	600
1871	-9.36	-54.1526	85.639	600
1872	-9.1	-54.1526	91.351	600
1873	-8.84	-54.1526	97.437	600
1874	-8.58	-54.1526	27.805	600
1875	-8.32	-54.1526	46.42	600
1876	-8.06	-54.1526	57.13	600
1877	-7.8	-54.1526	64.525	600
1878	-7.54	-54.1526	69.965	600
1879	-7.28	-54.1526	75.286	600
1880	-7.02	-54.1526	80.029	600
1881	-6.76	-54.1526	84.517	600
1882	-6.5	-54.1526	88.444	600
1883	-6.24	-54.1526	92.541	600
1884	-5.98	-54.1526	96.774	600
1885	-5.72	-54.1526	101.143	600
1886	-5.46	-54.1526	33.738	600
1887	-5.2	-54.1526	44.261	600
1888	-4.94	-54.1526	51.826	600
1889	-4.68	-54.1526	57.351	600
1890	-4.42	-54.1526	61.873	600
1891	-4.16	-54.1526	65.137	600
1892	-3.9	-54.1526	68.044	600
1893	-3.64	-54.1526	70.815	600
1894	-3.38	-54.1526	73.263	600
1895	-3.12	-54.1526	75.592	600
1896	-2.86	-54.1526	77.462	600
1897	-2.6	-54.1526	79.281	600
1898	-2.34	-54.1526	81.015	600
1899	-2.08	-54.1526	82.545	600
1900	-1.82	-54.1526	83.786	600
1901	-1.56	-54.1526	84.755	600
1902	-1.3	-54.1526	85.639	600
1903	-1.04	-54.1526	86.37	600
1904	-0.78	-54.1526	86.778	600
1905	-0.52	-54.1526	87.118	600
1906	-0.26	-54.1526	87.322	600
1907	0	-54.1526	87.373	600
1908	0.26	-54.1526	87.322	600
1909	0.52	-54.1526	87.118	600
1910	0.78	-54.1526	86.778	600
1911	1.04	-54.1526	86.37	600
1912	1.3	-54.1526	85.639	600
1913	1.56	-54.1526	84.755	600
1914	1.82	-54.1526	83.786	600
1915	2.08	-54.1526	82.545	600
1916	2.34	-54.1526	81.015	600
1917	2.6	-54.1526	79.281	600
1918	2.86	-54.1526	77.462	600
1919	3.12	-54.1526	75.592	600
1920	3.38	-54.1526	73.263	600
1921	3.64	-54.1526	70.815	600
1922	3.9	-54.1526	68.044	600
1923	4.16	-54.1526	65.137	600
1924	4.42	-54.1526	61.873	600
1925	4.68	-54.1526	57.351	600
1926	4.94	-54.1526	51.826	600
1927	5.2	-54.1526	44.261	600
1928	5.46	-54.1526	33.738	600
1929	5.72	-54.1526	101.143	600
1930	5.98	-54.1526	96.774	600
1931	6.24	-54.1526	92.541	600
1932	6.5	-54.1526	88.444	600
1933	6.76	-54.1526	84.517	600
1934	7.02	-54.1526	80.029	600
1935	7.28	-54.1526	75.286	600
1936	7.54	-54.1526	69.965	600
1937	7.8	-54.1526	64.525	600
1938	8.06	-54.1526	57.13	600
1939	8.32	-54.1526	46.42	600
1940	8.58	-54.1526	27.805	600
1941	8.84	-54.1526	97.437	600
1942	9.1	-54.1526	91.351	600
1943	9.36	-54.1526	85.639	600
1944	9.62	-54.1526	79.366	600
1945	9.88	-54.1526	72.685	600
1946	10.14	-54.1526	65.375	600
1947	10.4	-54.1526	55.957	600
1948	10.66	-54.1526	41.507	600
1949	10.92	-54.1526	99.579	600
1950	11.18	-54.1526	91.759	600
1951	11.44	-54.1526	84.721	600
1952	11.7	-54.1526	76.833	600
1953	11.96	-54.1526	68.469	600
1954	12.22	-54.1526	58.524	600
1955	12.48	-54.1526	108.708	600
1956	12.74	-54.1526	98.236	600
1957	13	-54.1526	89.328	600
1958	13.26	-54.1526	81.083	600
1959	13.52	-54.1526	71.682	600
1960	13.78	-54.1526	61.074	600
1961	14.04	-54.1526	109.388	600
1962	14.3	-54.1526	97.641	600
1963	14.56	-54.1526	87.611	600
1964	14.82	-54.1526	77.938	600
1965	15.08	-54.1526	67.007	600
1966	15.34	-54.1526	52.251	600
1967	15.6	-54.1526	101.177	600
1968	15.86	-54.1526	89.617	600
1969	16.12	-54.1526	78.907	600
1970	16.38	-54.1526	66.786	600
1971	16.64	-54.1526	49.667	600
1972	16.9	-54.1526	98.491	600
1973	17.16	-54.1526	86.506	600
1974	17.42	-54.1526	74.385	600
1975	17.68	-54.1526	60.02	600
1976	17.94	-54.1526	28.23	600
1977	18.2	-54.1526	90.127	600
1978	18.46	-54.1526	77.207	600
1979	18.72	-54.1526	62.706	600
1980	18.98	-54.1526	32.99	600
1981	19.24	-54.1526	89.906	600
1982	19.5	-54.1526	76.034	600
1983	19.76	-54.1526	59.34	600
1984	20.02	-54.1526	101.126	600
1985	20.28	-54.1526	85.656	600
1986	20.54	-54.1526	69.727	600
1987	20.8	-54.1526	45.502	600
1988	21.06	-54.1526	91.997	600
1989	21.32	-54.1526	75.898	600
1990	21.58	-54.1526	55.243	600
1991	21.84	-54.1526	95.788	600
1992	22.1	-54.1526	78.431	600
1993	22.36	-54.1526	57.759	600
1994	22.62	-54.1526	96.026	600
1995	22.88	-54.1526	77.394	600
1996	23.14	-54.1526	53.798	600
1997	23.4	-54.1526	92.167	600
1998	23.66	-54.1526	72.141	600
[truncated: 205,761+ more rows]
